# Supplementary material for: Genome-Wide Identification, Function, and Expression Analysis of the ABC Transporter Gene Family in Forest Musk Deer (Moschus berezovskii) Under Musk Secretion Stage
Source: Animals (Basel). 2025 Dec 17;15(24):3630. doi: 10.3390/ani15243630 (PMC12730120; doi:10.3390/ani15243630)
Supplement: Supplementary file 1 [file animals-15-03630-s001.zip]

Archive with 2 entries (2 files):
- Supplementary Materials File S1.RNA-Seq SOP.pdf
- Supplementary Materials.xlsx
